# Supplementary material for: Generative AI Models in Time-Varying Biomedical Data: Scoping Review
Source: J Med Internet Res. 2025 Mar 10;27:e59792. doi: 10.2196/59792 (PMC11933772; doi:10.2196/59792)
Supplement: Multimedia Appendix 2 [file jmir_v27i1e59792_app2.xlsx]

## Sheet: review
Authors	Title	Year	genai_coverage	time_series_coverage	disease_trajectory_coverage	limitation
C Xiao et al.	Opportunities and challenges in developing deep learning models using electronic health records data: a systematic review	2018	1	1	1	Limited generative AI related contents. TIme series and disease trajectory slightly covered in some sections
H Ismail Fawaz et al.	Deep learning for time series classification: a review	2019	1	3	NA	Limited generative AI related contents. Not focused on disease trajectory
SK Pandey et al.	Recent deep learning techniques, challenges and its applications for medical healthcare system: a review	2019	1	2	NA	Limited generative AI related contents. Not focused on disease trajectory
M Gul et al.	An exhaustive review and analysis on applications of statistical forecasting in hospital emergency departments	2020	NA	3	2	Limited generative AI related contents. Disease trajectory analysis reviewed only in the emergency department setting
S Lalmuanawma et al.	Applications of machine learning and artificial intelligence for Covid-19 (SARS-CoV-2) pandemic: A review	2020	1	2	2	Limited generative AI related contents. Disease trajectory analysis reviewed only in the COVID setting
A Gupta et al.	Approaches and applications of early classification of time series: A review	2020	1	3	2	Limited generative AI related contents
SG Khatami et al.	Data science in neurodegenerative disease: its capabilities, limitations, and perspectives	2020	NA	1	2	Limited technical insight into the specific models. Restricted disease type (NDD)
M Cabatuan et al.	Machine learning for disease surveillance or outbreak monitoring: a review	2020	1	2	2	Limited generative AI related contents. Disease trajectory limited to the area of disease surveillance
R Katarya et al.	A review of various mathematical and deep learning based forecasting methods for COVID-19 pandemic	2021	1	2	2	Limited generative AI related contents. Disease trajectory limited to COVID setting
J Gui et al.	A review on generative adversarial networks: Algorithms, theory, and applications	2021	2	1	1	Coverage limited to GANs. Limited mentioning of time series and disease trajectory in some sections
S Yang et al.	Intelligent health care: Applications of deep learning in computational medicine	2021	NA	2	1	Only DL models included, time series data for disease trajectory was not discussed in detail
JF Silva et al.	Patient trajectory modelling in longitudinal data: a review on existing solutions	2021	NA	3	3	no recent studies (up till 2020), methods focusing on structured data, no multiomics data, no comparison of performance
HB Syeda et al.	Role of machine learning techniques to tackle the COVID-19 crisis: systematic review	2021	NA	2	2	Limited generative AI related contents. Application specific to COVID-19
B Lim et al.	Time-series forecasting with deep learning: a survey	2021	1	2	NA	Limited generative AI related contents. Not focused on disease trajectory
H Abdel-Jaber et al.	A review of deep learning algorithms and their applications in healthcare	2022	2	1	2	Limited coverage of time series data. Disease trajectory related topics restricted to COVID
P Pradhyumna et al.	A survey of modern deep learning based generative adversarial networks (gans)	2022	2	NA	NA	Limited coverage of application using time-series data for disease trajectory
F Xie et al.	Deep learning for temporal data representation in electronic health records: A systematic review of challenges and methodologies	2022	1	1	NA	Foucs on data representation, lack of mentioning of disease trajectory
A Theissler et al.	Explainable AI for time series classification: a review, taxonomy and research directions	2022	1	2	NA	Focus on explainable AI for general time series classification purpose, lack coverage of healthcare data
D Jin et al.	Explainable deep learning in healthcare: A methodological survey from an attribution view	2022	1	NA	1	Generative models in healthcare setting described in one section. Limited focus on time series data for disease trajectory
DC Asimopoulos et al.	Generative Adversarial Networks: A systematic review and applications	2022	2	1	NA	Focus on GANs. Healthcare application restricted to medical imaging, lack of time series data for disease trajectory
I Li et al.	Neural natural language processing for unstructured data in electronic health records: a review	2022	NA	1	1	Limited focus on disease trajectory. Data source restricted to EHR
A Dash et al.	A review of Generative Adversarial Networks (GANs) and its applications in a wide variety of disciplines: From Medical to Remote Sensing	2023	2	1	1	Limited to introduction of GANs. Limited foucs on time series data for disease trajectory. Biomedical applications restricted to image data.
KS Kalyan	A survey of GPT-3 family large language models including ChatGPT and GPT-4	2023	3	NA	NA	Focus on general overview of GLLMs and evaliation. Limited discussion of biomedical applications
B Smith et al.	Bias in Reinforcement Learning: A Review in Healthcare Applications	2023	1	NA	1	Discussion mainly on traditional deep learning approach. Healthcare application focus on medical decision support
YF Li et al.	ChatGPT-like large-scale foundation models for prognostics and health management: a survey and roadmaps	2023	3	1	1	Major focus on prognosis and health management in general, with limited discussion on specific applications for time series disease trajectory
NM Foumani et al.	Deep learning for time series classification and extrinsic regression: A current survey	2023	2	3	NA	Limited discussion of biomedical applications
X Yang et al.	Deep Learning Technologies for Time Series Abnormality Detection in Healthcare: A Review	2023	2	3	NA	Focus on anomaly detection instead of disease trajectory
F Di Martino et al.	Explainable AI for clinical and remote health applications: a survey on tabular and time series data	2023	1	2	2	Focus on explainable AI instead of generative AI. Partial introduction of time series medical data and disease trajectory
E Brophy et al.	Generative adversarial networks in time series: A systematic literature review	2023	2	2	NA	Focus on GANsonly. Lack of discussion on disease trajectory applications
J Cartwright et al.	Innovations in Multiple Sclerosis Care: The Impact of Artificial Intelligence via Machine Learning on Clinical Research and Decision-Making	2023	NA	1	2	Limited generative AI related contents. Limited mentioning of the modality of time series data. Limited to one disease (MS)
A Caruana et al.	Machine learning for administrative health records: A systematic review of techniques and applications	2023	NA	1	2	Limited generative AI related contents.
BM Eskofier et al.	Predictive models for health deterioration: Understanding disease pathways for personalized medicine	2023	1	2	3	Limited generative AI related contents. Limited mentioning of the modality of time series data
RC Patra et al.	Recent Advances, Challenges, and Applications of Deep Learning in Healthcare Systems for Medical Diagnosis and Treatment	2023	NA	1	1	Limited generative AI related contents. Limited focus on time series data and disease trajectory
H Ali et al.	Review of time domain electronic medical record taxonomies in the application of machine learning	2023	1	3	2	Limited coverage of generative AI techniques
Z Liu et al.	Self-supervised contrastive learning for medical time series: A systematic review	2023	NA	3	2	Limited coverage of generative AI techniques
K He et al.	Transformers in medical image analysis	2023	2	1	NA	Limited to medical image applications with tasks such as image-to-image translation, segmentation, detection and classification. Limited mentioning about disease trajectory.
K Al-Hammuri et al.	Vision transformer architecture and applications in digital health: a tutorial and survey	2023	2	NA	1	Limited discussion of disease trajectory application
H Cao et al.	A survey on generative diffusion models	2024	2	1	NA	Coverage limited to one type of AI technique. Limited discussion of disease trajectory application
AL Young et al.	Data-driven modelling of neurodegenerative disease progression: thinking outside the black box	2024	NA	1	3	Restricted to non-genederative AI data-driven models. Restricted to NDD
Yang Y, et al.	A survey on diffusion models for time series and spatio-temporal data.	2024	1	3	1	Focus on diffusion models. Limited coverage on medical data
	This review paper		3	3	3
			(1=Limited coverage, 2=Partial coverage, 3=Comprehensive coverage, NA=Not Applicable)
